# Supplementary material for: Age-related changes in the BACH2 and PRDM1 genes in lymphocytes from healthy donors and chronic lymphocytic leukemia patients
Source: BMC Cancer. 2019 Jan 17;19:81. doi: 10.1186/s12885-019-5276-2 (PMC6337793; doi:10.1186/s12885-019-5276-2)
Supplement: Supplementary file 1 — Table S1. Details of PCR primers used for RT-qPCR. (XLSX 9 kb) [file 12885_2019_5276_MOESM1_ESM.xlsx]

## Sheet: Sheet1
Table S1
Primers	Forward	Reverse
CASC3	CAAGGAAGGTCGTGCTGGTT	ACCAGACCGGCCACCAT
EF1α	CTGAACCATCCAGGCCAAAT	GCCGTGTGGCAATCCAAT
BACH2	CAGCAATACTGTTCCGAAGTATCCT	TCATCACTGCTGTCTTTCCTT
PRDM1	GCCTGAGAAGTGGAGATTGCA	TGAGACAGCGTCTGTTACCCAG
IL-4	AACAGCCTCACAGAGCAGAAGAC	GCCCTGCAGAAGGTTTCCTT
IFNG	GTTTTGGGTTCTCTTGGCTGTTA	AAAAGAGTTCCATTATCCGCTACATC
