# Supplementary material for: Age-related changes in the BACH2 and PRDM1 genes in lymphocytes from healthy donors and chronic lymphocytic leukemia patients
Source: BMC Cancer. 2019 Jan 17;19:81. doi: 10.1186/s12885-019-5276-2 (PMC6337793; doi:10.1186/s12885-019-5276-2)
Supplement: Supplementary file 2 — Table S2. Antibodies used in the Flow cytometry analysis. (XLSX 9 kb) [file 12885_2019_5276_MOESM2_ESM.xlsx]

## Sheet: Sheet1
Table S2
Antibody	Species	Clone	Fluorophore	Company
CD3	human	BW264/56	Vio-Blue	Miltenyi
CD4	human	M-T466	APC	Miltenyi
CD5	human	BL1a	ECD	Beckman Coulter
CD8	human	SFCI21Thy2D3	ECD	Beckman Coulter
CD19	human	LT19	APC Vio770	Miltenyi
CD20	human	LT20	FITC	Miltenyi
CD25	human	4E3	PE	Miltenyi
CD27	human	1A4CD27	PC7	Beckman Coulter
CD28	human	15E8	APC Vio770	Miltenyi
CD45	human	5B1	Vio-Green	Miltenyi
CD45RA	human	T6D11	PE Vio770	Miltenyi
CD45RO	human	UCHL1	FITC	Miltenyi
CD56	human	AF12-7H3	PE	Miltenyi
CD161	human	191B8	FITC	Miltenyi
CD197	human	REA108	PE Vio770	Miltenyi
