# Supplementary material for: Age-related changes in the BACH2 and PRDM1 genes in lymphocytes from healthy donors and chronic lymphocytic leukemia patients
Source: BMC Cancer. 2019 Jan 17;19:81. doi: 10.1186/s12885-019-5276-2 (PMC6337793; doi:10.1186/s12885-019-5276-2)
Supplement: Supplementary file 3 — Table S3. Regression analysis of major lymphocyte subset modifications from healthy donors versus age (n = 60). (XLSX 9 kb) [file 12885_2019_5276_MOESM3_ESM.xlsx]

## Sheet: Sheet1
Table S3
Lymphocyte subsets (number/mm3)	Regression curve	R2 *	p-value
Total Lymphocytes (CD45+)	-4.318x + 2354	0.103	0.3241
B-cells (CD19+)	-0.685x + 198.6	0.078	0.0933
T cells (CD3+)	-3.195x + 1653	0.162	0.0822
CD4+ T-cells (CD3+CD4+)	+1.137x + 1269	0.073	0.1394
CD4+ Naïve T-cells (CD4+CD45RA+)	-1.308x + 634.7	0.276	0.0614
CD4+ Memory T-cells (CD4+CD45RO+)	+1.872x + 598.5	0.387	0.0145
CD8+ T-cells (CD3+CD8+)	-4.287x + 634.3	0.574	< 0.0001
CD8+CD28+ T-cells (CD3+CD8+CD28+)	-5.039x + 572.7	0.583	< 0.0001
NK cells (CD56+CD16+)	+2.253x + 348.6	0.369	0.0017
* R2: Correlation coefficient.	x: age
