# Supplementary material for: Age-related changes in the BACH2 and PRDM1 genes in lymphocytes from healthy donors and chronic lymphocytic leukemia patients
Source: BMC Cancer. 2019 Jan 17;19:81. doi: 10.1186/s12885-019-5276-2 (PMC6337793; doi:10.1186/s12885-019-5276-2)
Supplement: Supplementary file 4 — Table S4. Regression analysis of BACH2 mRNA expression in major lymphocyte subsets versus age. (XLSX 9 kb) [file 12885_2019_5276_MOESM4_ESM.xlsx]

## Sheet: Sheet1
Table S4
Lymphocyte subset	n	Regression curve	R2 *	p value
BACH2 mRNA expression/CD4+	60	-0.019x + 3.188	0.3962	< 0.0001
BACH2 mRNA expression/CD4+ naive	35	-0.056x + 8.023	0.6288	< 0.0001
BACH2 mRNA expression/CD4+ memory	35	-0,008x + 1.224	0.2773	0.0118
BACH2 mRNA expression/CD8+	60	-0.054x + 8.557	0.4739	< 0.0001
BACH2 mRNA expression/CD19+	60	-0.030x + 8.879	0.3195	0.0004
* R2: Correlation coefficient.		x: age
