# Supplementary material for: Age-related changes in the BACH2 and PRDM1 genes in lymphocytes from healthy donors and chronic lymphocytic leukemia patients
Source: BMC Cancer. 2019 Jan 17;19:81. doi: 10.1186/s12885-019-5276-2 (PMC6337793; doi:10.1186/s12885-019-5276-2)
Supplement: Supplementary file 5 — Table S5. Regression analysis of PRDM1 mRNA expression in major lymphocyte subsets versus age. (XLSX 9 kb) [file 12885_2019_5276_MOESM5_ESM.xlsx]

## Sheet: Sheet1
Table S5
Lymphocyte subset	n	Regression curve	R2 *	p value
PRDM1 mRNA expression/CD4+	60	+0.010x + 0.813	0.3328	0.0003
PRDM1 mRNA expression/CD4+ naive	35	+0.002x + 0.279	0.2105	0.0161
PRDM1 mRNA expression/CD4+ memory	35	+0.015x + 0.860	0.5372	< 0.0001
PRDM1 mRNA expression/CD8+	60	+0.020x + 1.559	0.4028	< 0.0001
PRDM1 mRNA expression/CD19+	60	+0.016x + 1.362	0.2628	0.0009
* R2: Correlation coefficient.		x: age
